# Supplementary material for: Composition Engineering of Indium Zinc Oxide Semiconductors for Damage-Free Back-Channel Wet Etching Metallization of Oxide Thin-Film Transistors
Source: Micromachines (Basel). 2023 Sep 27;14(10):1839. doi: 10.3390/mi14101839 (PMC10608869; doi:10.3390/mi14101839)
Supplement: Supplementary file 1 [file micromachines-14-01839-s001.zip]

Archive with 1 entries (1 files):
- micromachines-2633086-supplementary.pdf
